# Supplementary material for: Extraction of Phenolic Compounds from Populus Salicaceae Bark
Source: Biomolecules. 2022 Apr 2;12(4):539. doi: 10.3390/biom12040539 (PMC9025220; doi:10.3390/biom12040539)
Supplement: Supplementary file 1 [file biomolecules-12-00539-s001.zip]

Archive with 1 entries (1 files):
- biomolecules-1638689-supplementary.pdf
